# Supplementary material for: Acetaminophen Disrupts the Development of Pharyngeal Arch-Derived Cartilage and Muscle in Zebrafish
Source: J Dev Biol. 2022 Jul 14;10(3):30. doi: 10.3390/jdb10030030 (PMC9326545; doi:10.3390/jdb10030030)
Supplement: Supplementary file 1 [file jdb-10-00030-s001.zip]

Archive with 1 entries (1 files):
- jdb-1766906-supplementary.pdf
